# Supplementary material for: Performance Analysis of Conventional Machine Learning Algorithms for Identification of Chronic Kidney Disease in Type 1 Diabetes Mellitus Patients
Source: Diagnostics (Basel). 2021 Dec 3;11(12):2267. doi: 10.3390/diagnostics11122267 (PMC8700037; doi:10.3390/diagnostics11122267)
Supplement: Supplementary file 1 [file diagnostics-11-02267-s001.zip]

Archive with 1 entries (1 files):
- diagnostics-1440750-supplementary.pdf
